# Supplementary material for: The influence of age, anthropometric and metabolic variables on LDIFLARE and corneal confocal microscopy in healthy individuals
Source: PLoS One. 2018 Mar 8;13(3):e0193452. doi: 10.1371/journal.pone.0193452 (PMC5843248; doi:10.1371/journal.pone.0193452)
Supplement: S1 File — (XLSX) [file pone.0193452.s001.xlsx]

## Sheet: Sheet1
	1				Male	24	24.5		0	9.12	1898	812.3	55	21	3	2.5	0	Absent	Absent	Absent	0.051	48.25	24.89	10.98	1.54	5.4	2.23	15.5	4.21	0.98	2.53	4.29592	1	N	89	85
	2				Male	33	26.5		0	8.88	1795	824.3	54	24	2.5	3	0	Absent	Absent	Absent	0.049	42.3	23.03	9.97	1.66	5.6	2.12	16.4	3.89	1.12	2.01545	3.47321	2	N	71	95
	3				Female	24	24.2		0	10.89	1898	901.2	62	20	3	2	0	Absent	Absent		0.048	49.28	24.01	9.87	1.35	4.8	1.87	17.8	3.97	1.56	1.79636	2.54487	1	N	78	68
	4				Male	36	31.2		0	8.56	1878	815.6	54	14	4	5.5	0	Absent	Absent	Absent	0.05	40.28	18.56	9.63	2.23	6	1.74	12.3	5.01	1.12	2.87636	4.47321	1	N	78	79
	5				Female	25	36.5		0	14.23	1943	878.9	55	22	4	5.5	0	Absent	Absent		0.049	52.24	20.98	10.88	1.45	5.5	1.65	16.9	4.56	1.56	2.34091	2.92308	2	N	66	101
	6				Male	42	32.2		0	9.19	1789	798.5	54	18	5.5	6.5	0	Absent	Absent	Absent	0.051	44.98	24.56	8.21	1.95	6	1.89	18.9	3.89	1.24	1.76364	3.1371	1	N	69	78
	7				Male	45	33.5		0	8.78	1745	713.5	48	20	8	9.5	0	Absent	Absent	Absent	0.043	40.23	18.8	4.87	3.19	4.1	3.89	14.9	5.62	1.68	2.49	3.34524	5	N	80	78
	8				Male	25	24.5		0	10.89	1689	709.5	50	22	5	6	0	Absent	Absent		0.05	47.56	25.55	8.98	1.56	4.9	4.56	21.2	4.65	2.12	1.82091	2.1934	1	ALP 356	81	88
	9				Female	41	27.5		0	8.87	1758	719.4	55	22	6	7	0	Absent	Absent		0.048	42.8	25.89	8.56	1.69	5.1	3.47	17.9	4.98	2.01	2.20182	2.47761	2	N	61	112
	10				Female	40	22.6		0	9.87	1878	856.5	52	24	5	3.5	0	Absent	Absent		0.049	46.23	24.23	9.24	1.98	5.8	2.12	16.5	6.56	2.23	3.43	2.9417	1	N	56	102
	11				Female	38	30.2		0	9.25	1987	812.5	56	24	6	3.5	0	Absent	Absent		0.05	46.21	24.51	7.54	1.97	4.9	4.12	20.3	4.56	1.66	2.00455	2.74699	6	N	74	75
	12				Female	24	29.5		0	10.58	1865	798.5	55	17	5	4.5	0	Absent	Absent		0.05	47.4	26.54	10.21	1.36	4.5	3.48	14.8	3.98	1.65	1.71182	2.41212	1	N	67	94
	13				Female	25	30.8		0	10.98	1698	803.5	50	23	6	8.5	0	Absent	Absent		0.045	50.21	23.56	9.56	1.89	4.1	2.12	15.5	5.68	2.05	2.77091	2.77073	2	N	65	88
	14				Male	23	27.6		0	11.2	1898	902.3	54	24	3.5	5.5	0	Absent	Absent	Absent	0.049	51.87	27.87	10.87	2.65	5.4	1.89	15.7	6.45	1.56	3.68545	4.13462	3	N	56	112
	15				Male	34	26.4		0	8.24	1756	835.6	55	21	4	6.5	0	Absent	Absent	Absent	0.045	42.64	23.3	8.21	1.8	4.2	1.98	16.4	3.25	1.78	0.651818	1.82584	1	N	93	91
	16				Male	41	26.5		0	7.89	1698	717.2	41	16	8	9.5	0	Absent	Absent	Absent	0.051	39.8	18.24	4.54	2.11	4.3	0.98	17.9	5.45	2.12	2.37091	2.57075	4	N	68	95
	17				Female	56	32.6		0	7.04	1697	716.3	39	11	8.5	9	0	Absent	Absent		0.041	46.8	24.25	6.98	1.68	4.8	3.45	11.2	4.52	1.12	2.63636	4.03571	2	N	89	85
	18				Male	64	35.5		0	5.15	1654	654.8	36	10	11	8.5	0	Absent	Absent	Absent	0.053	31.24	18.54	5.69	2.31	5.5	1.25	18.8	6.44	2.05	3.34	3.14146	1	N	71	95
	19				Male	60	32.2		0	5.89	1698	623.3	42	11	9	6.5	0	Absent	Absent	Present	0.05	34.56	19.21	6.21	1.96	5.7	4.45	16.9	5.11	1.58	2.63909	3.23418	2	N	78	68
	20				Female	54	31.9		0	6.51	1789	712.3	49	14	8	9.5	0	Absent	Absent		0.051	38.23	20.36	4.56	2.01	6	1.98	20.8	4.77	1.45	2.40636	3.28966	1	BIL 32	78	79
	21				Female	24	23.3		0	9.56	1874	896.5	54	21	5.5	2.5	0	Absent	Absent		0.045	44.28	25.59	11.23	2.12	5.4	0.99	21.2	5.47	1.79	2.71636	3.05587	5	N	66	101
	22				Male	28	29.5		0	10.14	1789	781.8	52	19	6	5.5	0	Absent	Absent	Absent	0.049	44.56	26.35	8.34	1.68	5.9	4.12	11.2	4.56	1.24	2.55636	3.67742	2	N	65	89
	23				Male	33	30.9		0	10.5	1725	769.6	54	21	6	6.5	0	Absent	Absent	Absent	0.045	46.75	26.65	7.89	1.65	4.5	3.54	12.5	4.24	1.54	1.95	2.75325	1	N	78	80
	24				Female	44	31.2		0	9.8	1789	812.7	50	19	9	7.5	0	Absent	Absent		0.041	44.83	25.56	8.12	1.66	5.7	2.88	19.8	4.26	1.89	1.61545	2.25397	2	N	65	78
	25				Male	23	26.2		0	11.89	1978	918.9	64	24	6	6.5	0	Absent	Absent	Absent	0.043	49.5	26.98	12.99	1.63	5.5	3.47	14.5	5.14	1.98	2.41909	2.59596	2	N	54	109
	26				Male	50	31.6		0	6.98	1769	788.9	52	17	8.5	9.5	0	Absent	Absent	Absent	0.049	34.81	21.69	5.78	1.55	5.4	1.87	13.2	4.98	2.33	1.94545	2.13734	2	N	78	89
	27				Male	35	36.9		0	5.54	1648	653.8	47	12	11	8	0	Absent	Absent	Absent	0.045	32.78	22.3	6.56	1.98	4	4.01	11.2	3.25	1.55	0.8	2.09677	1	N	75	78
	28				Female	24	25.5		0	11.25	1789	854.5	60	23	6.5	2.5	0	Absent	Absent		0.047	51.25	28.36	9.78	1.36	3.9	3.24	15.6	4.96	1.87	2.47182	2.65241	4	N	49	125
	29				Female	26	36.9		0	8.96	1745	698.2	54	10	5.5	8.5	0	Absent	Absent		0.053	47.89	24.57	8.98	1.68	4.8	1.12	19.8	5.14	2.32	2.05636	2.21552	9	N	58	100
	30				Female	25	33.4		0	6.87	1789	863.2	52	21	6	5	0	Absent	Absent		0.049	34.27	23.67	6.57	3.56	4.7	1.78	16.3	6.49	1.85	3.02182	3.50811	2	N	64	94
	31				Male	29	25.6		0	9.65	1989	895.2	54	24	2.5	1.5	0	Absent	Absent	Absent	0.041	50.01	29.89	8.56	1.56	3.9	1.58	17.9	5.12	1.87	2.54091	2.73797	1	N	70	97
	32				Female	38	28.8		0	8.65	1787	786.5	46	19	6	8.5	0	Absent	Absent	Absent	0.045	43.64	22.89	8.89	1.78	5	1.12	14.5	3.8	1.65	1.34091	2.30303	1	N	72	103
	33				Female	41	29.8		0	8.87	1812	806.3	50	19	5.5	4.5	0	Absent	Absent	Absent	0.043	44.64	25.45	9.12	1.68	4.6	1.56	16.2	3.89	1.58	1.54636	2.46203	2	N	76	96
	34				Male	45	31.6		0	7.89	1769	800.3	48	16	6	5	0	Absent	Absent	Absent	0.047	42.51	22.23	7.89	1.44	4.1	2.13	15.6	4.12	1.36	2.10545	3.02941	1	N	93	91
	35				Female	36	29.8		0	9.56	1854	809.6	55	23	6	5.5	0	Absent	Absent	Absent	0.046	48.01	28.85	10.89	1.25	4.2	1.89	17.8	3.89	1.65	1.67182	2.35758	1	N	68	95
	36				Female	47	27.8		0	7.58	1865	815.6	54	20	6.5	5.5	0	Absent	Absent	Absent	0.044	44.23	23.56	9.56	1.89	5.6	2.56	19.1	4.56	1.89	1.81091	2.4127	2	N	89	85
	37				Male	59	29.5		0	6.65	1998	768.9	50	16	6	6	0	Absent	Absent	Absent	0.049	39.89	19.56	8.99	2.26	4.56	1.12	16.5	5.12	1.25	2.84273	4.096	2	N	71	95
	38				Female	61	25.9		0	7.01	2012	812.3	52	19	4	4	0	Absent	Absent		0.045	40.12	19.56	8.78	2.45	5.12	1.29	18.9	5.12	1.44	2.56636	3.55556	1	N	78	68
	39				Male	49	27.8		0	7.78	1879	745.3	54	19	5	6.5	0	Absent	Absent	Absent	0.049	41.21	20.25	10.89	1.89	5	1.89	17.8	4.29	1.49	1.94091	2.87919	1	N	78	79
	40				Male	22	24.4		0	12.35	2145	879.8	50	24	4	4.5	0	Absent	Absent	Absent	0.045	54.56	28.98	13.12	1.43	4.7	1.95	17.5	3.98	1.87	1.46	2.12834	1	N	66	101
	41				Male	50	25.5		0	6.88	1878	797.5	48	14	5.5	5.5	0	Absent	Absent	Absent	0.049	36.54	23.87	8.89	2.01	4.9	1.87	16.9	4.02	1.58	1.52636	2.5443	2	N	69	78
	42				Female	29	23.6		0	9.78	1956	825.6	50	19	4	3.5	0	Absent	Absent		0.051	48.98	26.9	12.45	1.78	5	2.46	19.9	3.87	1.65	1.41091	2.34545	1	N	58	111
	43				Female	27	30.8		0	11.89	1975	815.2	51	21	3.5	4.5	0	Absent	Absent		0.048	51.23	29.09	12.85	1.36	4.9	1.99	15.4	3.45	1.54	1.29182	2.24026	2	N	66	78
	44				Male	39	26.2		0	8.87	1789	791.3	54	20	4.5	6	0	Absent	Absent	Absent	0.05	41.23	25.65	9.12	1.79	5.1	1.88	17.9	4.25	1.45	1.98636	2.93103	1	N	75	69
	45				Male	66	35.7		0	6.45	1689	787.8	40	14	8	10	0	Absent	Absent	Present	0.052	34.78	19.56	7.56	3.87	5.4	2.01	19.8	5.68	1.33	2.59091	4.27068	2	ALP312	98	69
	46				Male	65	34.4		0	6.78	1666	724.5	41	15	7	8.5	0	Absent	Absent	Absent	0.053	36.78	18.56	7.01	2.45	5.9	1.66	17.4	4.56	1.65	1.79636	2.76364	1	N	79	70
	47				Female	31	39.6		0	7.74	1677	789.8	40	19	8	9.5	0	Absent	Absent		0.056	37.13	20.14	7.89	1.85	5.5	1.96	20.1	4.01	1.56	1.60909	2.57051	1	N	80	78
	48				Female	42	27.5		0	9.98	1879	812.5	50	16	7	7.5	0	Absent	Absent		0.054	46.56	25.87	11.12	1.78	5.6	2.06	15.9	3.56	1.87	0.880909	1.90374	2	N	81	88
	49				Male	21	25.1		0	12.89	1917	856.5	54	21	5.5	4.5	0	Absent	Absent	Absent	0.049	50.23	29.89	12.88	1.25	4.4	1.44	18.5	3.45	1.88	1.00182	1.83511	1	N	61	112
	50				Female	31	24.5		0	11.45	1978	912.3	55	24	5	2.5	0	Absent	Absent		0.048	49.89	30.14	13.45	1.12	5.1	1.99	17.9	3.22	1.68	1.03091	1.91667	8	N	56	102
	51				Male	44	28.8		0	9.89	2012	916.3	54	21	6	4.5	0	Absent	Absent	Absent	0.047	46.56	26.56	11.2	1.55	5	1.45	19.7	3.49	1.64	1.14545	2.12805	2	N	74	75
	52				Female	51	25.6		0	8.45	1956	871.3	49	16	6.5	3.5	0	Absent	Absent		0.044	43.25	24.45	10.56	2.23	4.7	2.23	14.5	3.89	1.49	1.38636	2.61074	5	N	70	72
	53				Male	43	28.9		0	10.59	1989	912.3	51	19	6	7	0	Absent	Absent	Absent	0.049	44.52	25.56	11.36	1.5	4.8	1.26	16.3	3.77	1.89	1.19818	1.99471	1	N	61	89
	54				Female	19	22.8		0	14.23	2065	956.3	54	23	6.5	7	0	Absent	Absent		0.045	52.89	30.15	13.56	1.22	4.1	1.12	20.9	3.45	2.01	0.885455	1.71642	5	N	55	65
	55				Male	19	24.2		0	13.23	1996	889.6	51	15	4.5	2.5	0	Absent	Absent	Absent	0.047	49.89	29.18	12.14	1.56	4.8	1.45	16.9	3.98	1.89	1.38091	2.10582	1	N	61	98
	56				Male	71	36.8		0	5.98	1689	712.5	40	9	8	9.5	0	Absent	Absent	Present	0.05	32.12	19.56	7.89	2.03	5.9	2.12	14.6	5.45	0.87	3.65727	6.26437	4	N	98	61
	57				Female	39	27.8		0	9.69	1745	786.9	48	15	6	9.5	0	Absent	Absent		0.051	44.56	26.8	10.23	1.8	5.4	1.55	17.9	4.02	1.32	1.88182	3.04545	5	N	67	94
	58				Female	45	22.8		0	10.45	1789	823.6	54	21	7.5	8.5	0	Absent	Absent		0.047	46.98	27.89	10.21	1.45	5.8	1.77	19.7	3.98	1.67	1.65091	2.38323	5	N	65	88
	59				Male	20	21.8		0	12.36	1945	858.9	51	21	5	4.5	0	Absent	Absent	Absent	0.05	51.85	30.21	13.55	1.32	5.7	1.12	22.1	3.63	1.98	1.05	1.83333	3	N	56	112
	60				Male	70	34.5		0	6.45	1728	668.9	42	9	8	9.5	0	Absent	Absent	Present	0.058	36.56	19.87	7.56	3.54	6.3	4.62	12.4	6.44	0.97	3.86091	6.63918	4	N	101	59
	61				Male	71	35.5		0	5.15	1654	654.8	36	10	11.5	8.5	0	Absent	Absent	Absent	0.053	34.25	18.54	5.69	2.31	5.5	1.25	18.8	6.44	2.05	3.34	3.14146	1	N	71	95
	62				Male	74	36.8		0	6.02	1687	715.6	40	12	11	9	0	Absent	Absent	Present	0.058	35.89	20.56	7.85	1.87	5.8	4.01	10.29	5.41	1.45	3.11	3.73103	4	N	97	60
	63				Female	21	24.9		0	10.8	1878	7845.6	54	24	4	6.5	0	Absent	Absent	Absent	0.05	48.74	28.89	11.24	1.66	4.2	1.05	18.8	3.85	1.52	1.57545	2.53289	2	N	59	87
	64				Male	24	28.9		0	9.85	1912	904.9	51	20	6	5.5	0	Absent	Absent	Absent	0.049	46.89	27.56	10.54	1.69	4.7	3.22	14.5	4.68	1.08	2.83182	4.33333	1	N	68	88
	65				Female	25	26.5		0	10.87	1868	887.8	49	17	5.5	6.5	0	Absent	Absent		0.047	49.89	28.45	10.14	1.89	4.2	2.13	15.1	4.06	1.55	1.65091	2.61935	2	N	65	87
	66				Female	36	29.8		0	9.56	1854	809.6	55	23	6	5.5	0	Absent	Absent	Absent	0.046	48.01	28.85	10.89	1.25	4.2	1.89	17.8	3.89	1.65	1.67182	2.35758	1	N	68	95
	67				Female	47	27.8		0	7.58	1865	815.6	54	20	6.5	5.5	0	Absent	Absent	Absent	0.044	44.23	23.56	9.56	1.89	5.6	2.56	19.1	4.56	1.89	1.81091	2.4127	2	N	89	85
	68				Male	59	29.5		0	6.65	1998	768.9	50	16	6	6	0	Absent	Absent	Absent	0.049	39.89	19.56	8.99	2.26	4.56	1.12	16.5	5.12	1.25	2.84273	4.096	2	N	71	95
	69				Female	61	25.9		0	7.01	2012	812.3	52	19	4	4	0	Absent	Absent		0.045	40.12	19.56	8.78	2.45	5.12	1.29	18.9	5.12	1.44	2.56636	3.55556	1	N	78	68
	70				Male	49	27.8		0	7.78	1879	745.3	54	19	5	6.5	0	Absent	Absent	Absent	0.049	41.21	20.25	10.89	1.89	5	1.89	17.8	4.29	1.49	1.94091	2.87919	1	N	78	79
	71				Male	22	24.4		0	12.35	2145	879.8	50	24	4	4.5	0	Absent	Absent	Absent	0.045	54.56	28.98	13.12	1.43	4.7	1.95	17.5	3.98	1.87	1.46	2.12834	1	N	66	101
	72				Male	50	25.5		0	6.88	1878	797.5	48	14	5.5	5.5	0	Absent	Absent	Absent	0.049	36.54	23.87	8.89	2.01	4.9	1.87	16.9	4.02	1.58	1.52636	2.5443	2	N	69	78
	73				Female	29	23.6		0	9.78	1956	825.6	50	19	4	3.5	0	Absent	Absent		0.051	48.98	26.9	12.45	1.78	5	2.46	19.9	3.87	1.65	1.41091	2.34545	1	N	58	111
	74				Female	27	30.8		0	11.89	1975	815.2	51	21	3.5	4.5	0	Absent	Absent		0.048	51.23	29.09	12.85	1.36	4.9	1.99	15.4	3.45	1.54	1.29182	2.24026	2	N	66	78
	75				Male	39	26.2		0	8.87	1789	791.3	54	20	4.5	6	0	Absent	Absent	Absent	0.05	41.23	25.65	9.12	1.79	5.1	1.88	17.9	4.25	1.45	1.98636	2.93103	1	N	75	69
	76				Male	66	35.7		0	6.45	1689	787.8	40	14	8	10	0	Absent	Absent	Present	0.052	34.78	19.56	7.56	3.87	5.4	2.01	19.8	5.68	1.33	2.59091	4.27068	2	ALP312	98	69
	77				Male	65	34.4		0	6.78	1666	724.5	41	15	7	8.5	0	Absent	Absent	Absent	0.053	36.78	18.56	7.01	2.45	5.9	1.66	17.4	4.56	1.65	1.79636	2.76364	1	N	79	70
	78				Female	31	39.6		0	7.74	1677	789.8	40	19	8	9.5	0	Absent	Absent		0.056	37.13	20.14	7.89	1.85	5.5	1.96	20.1	4.01	1.56	1.60909	2.57051	1	N	80	78
	79				Female	42	27.5		0	9.98	1879	812.5	50	16	7	7.5	0	Absent	Absent		0.054	46.56	25.87	11.12	1.78	5.6	2.06	15.9	3.56	1.87	0.880909	1.90374	2	N	81	88
	80				Male	21	25.1		0	12.89	1917	856.5	54	21	5.5	4.5	0	Absent	Absent	Absent	0.049	50.23	29.89	12.88	1.25	4.4	1.44	18.5	3.45	1.88	1.00182	1.83511	1	N	61	112
